# Supplementary material for: Fecundability and Sterility by Age: Estimates Using Time to Pregnancy Data of Japanese Couples Trying to Conceive Their First Child with and without Fertility Treatment
Source: Int J Environ Res Public Health. 2021 May 20;18(10):5486. doi: 10.3390/ijerph18105486 (PMC8161326; doi:10.3390/ijerph18105486)
Supplement: Supplementary file 1 [file ijerph-18-05486-s001.zip]

Archive with 1 entries (1 files):
- ijerph-1203684-SI.pdf
